# Supplementary material for: Chemically Anchored Diamond with H3 Centers for Ratiometric Measurement of Isolated Mitochondria Temperature
Source: Int J Mol Sci. 2025 Nov 25;26(23):11395. doi: 10.3390/ijms262311395 (PMC12692260; doi:10.3390/ijms262311395)
Supplement: Supplementary file 1 [file ijms-26-11395-s001.zip]

Archive with 1 entries (1 files):
- ijms-3985601-supplementary.pdf
